# Supplementary material for: The Effects of Past COVID-19 and Vaccination on Antibody Levels, Cellular Immunity, and Cytokine Production by Peripheral Blood Mononuclear Cells
Source: Biomedicines. 2026 Apr 17;14(4):923. doi: 10.3390/biomedicines14040923 (PMC13113839; doi:10.3390/biomedicines14040923)
Supplement: Supplementary file 1 [file biomedicines-14-00923-s001.zip]

Archive with 1 entries (1 files):
- biomedicines-4192743-supplementary.pdf
